# Supplementary material for: Photocurable 3D-Printable Systems with Controlled Porosity towards CO2 Air Filtering Applications
Source: Polymers (Basel). 2022 Dec 2;14(23):5265. doi: 10.3390/polym14235265 (PMC9740396; doi:10.3390/polym14235265)
Supplement: Supplementary file 1 [file polymers-14-05265-s001.zip]

Archive with 1 entries (1 files):
- polymers-2045530-supplementary.pdf
